# Supplementary material for: Loss of Detection of sgN Precedes Viral Abridged Replication in COVID-19-Affected Patients—A Target for SARS-CoV-2 Propagation
Source: Int J Mol Sci. 2022 Feb 9;23(4):1941. doi: 10.3390/ijms23041941 (PMC8878976; doi:10.3390/ijms23041941)
Supplement: Supplementary file 1 [file ijms-23-01941-s001.zip]

Archive with 1 entries (1 files):
- ijms-1557890-supplementary.pdf
